# Supplementary material for: Sex-Based Differences in Fatigue During Repeated Sprinting in 9- to 14-Year-Old Children Are Task- and Metric-Dependent
Source: Sports (Basel). 2026 Mar 5;14(3):104. doi: 10.3390/sports14030104 (PMC13029879; doi:10.3390/sports14030104)
Supplement: Supplementary file 1 [file sports-14-00104-s001.zip]

Archive with 1 entries (1 files):
- sports-4111291-supplementary.pdf
